# Supplementary material for: The Adaptor Protein Grb2 Is Not Essential for the Establishment of the Glomerular Filtration Barrier
Source: PLoS One. 2012 Nov 30;7(11):e50996. doi: 10.1371/journal.pone.0050996 (PMC3511449; doi:10.1371/journal.pone.0050996)
Supplement: Table S1 — Detailed body weight and protein/creatinin measurements of Nephrin-Cre; Grb2flx/flx animals, injected with adriamycin or saline, over a period of 9 weeks. (XLSX) [file pone.0050996.s001.xlsx]

## Sheet: Body weight
						Body weight measurements
All animals Grb2 flx/flx
							Time post-injection
Mouse #	Cre/injection	Day0	Day3	Day5	1week	2weeks	3weeks	4weeks	5weeks	6weeks	7weeks	8weeks	9weeks
5744	Pos / Adriamycin	40.1	37.6	35.4	35.04	32.87	30.82	30.8	31.8	30.2	31.09	28.3	24.78
5745	Pos / Adriamycin	32.6	30.8	29.46	28.68	27.75	27.88	27.71	28.22	27	28.62	25.21	25.43
5724	Neg / Adriamycin	36.68	33.1	29.3	26.28	29.35	27.12	26.3	24.7	Died
5725	Pos / Adriamycin	44.48	41.45	39.4	37.23	37.07	35.62	27.8	Died
5726	Pos / Adriamycin	34.17	34.14	32.47	30.81	32.36	32.24	32.7	34.14	33.8	33.25	34.07	32.78
5727	Pos / Saline	36.2	37.2	35.7	35.06	36.38	36.7	37.3	28.4	37.9	36.27	37.66	37.75
5729	Neg / Adriamycin	41.3	42.35	39.7	36.58	32.81	32.77	33.4	33.65	33.6	33.31	33.05	32.84
5730	Pos / Adriamycin	26.4	28.38	27.77	28.17	28.11	27.81	28.73	28	27.9	27.23	26.38	25.76
5731	Pos / Saline	32.5	32	30.95	30.69	31.7	32.55	33.6	33.01	33	34.18	35	34.11
5736	Pos / No injection	30.4	31.3	28.9	29.65	29.18	29.55	30.98	30.24	31.8	31.81	30.77	31.17
5721	Pos / Adriamycin	44.9	41.45	35.84	32.8	Died
5723	Pos / Saline	33.9	35.32	34.6	31.77	35.92	35.95	34.77	36.15	35.2	36.48	37	38.51
6534	Pos / Adriamycin	33.2	31.8	31.06	31.16	32.55	32.33	32.9	32.6	32.5	32.05	23.11	26.85
6535	Pos / Adriamycin	32.5	31.29	28.52	22.9	Died
6536	Pos / Adriamycin	33.16	32.65	32.88	33.75	33.31	33.03	32.7	33.26	33.4	33.49	33.53	33.35
6537	Pos / Saline	40.9	39.2	38.51	38.33	39.3	38.66	39.4	41.5	40.9	41.28	43.6	44.22
6538	Pos / No injection	41.1	40.39	39.19	39.53	40.22	39.82	41.8	43.8	45	44.74	46.4	46.1
6539	Neg / Adriamycin	42.9	36.3	32.8	30.67	Died
6540	Neg / Saline	36.5	36.6	36.66	36.96	37.51	37.15	38	39.04	38.7	39.13	40.2	39.87
6546	Pos / Adriamycin	29.4	30.1	29.59	30.89	28.43	30.75	29.8	31.7	33.2	33.35	31.77	32.8
6547	Neg / Adriamycin	26.4	26.02	25.61	23.48	25.66	26.68	26.5	28.07	27.5	27.61	27.33	27.68
6551	Pos / Saline	30.6	30.57	29.52	28.87	29.62	30.97	33.98	33.28	34.2	35.51	36.43	37.21
6553	Neg / Saline	24.5	24.14	23.81	24.2	25.73	25.14	25.51	26.14	26.5	25.59	26.26	26.18

## Sheet: Prot-creat ratio
						Protein/creatinin measurements
All animals Grb2 flx/flx
							Time post-injection
Mouse #	Cre/injection	Day0	Day3	Day5	1week	2weeks	3weeks	4weeks	5weeks	6weeks	7weeks	8weeks	9weeks
5744	Pos / Adriamycin	1.61	N/A	1.01	1.48	3.3	3.43	4.31	4.43	3.29	3.84	3.44	0.8
5745	Pos / Adriamycin	1.23	1.2	1.08	1.54	5.94	4.44	8.44	11.38	4.49	6.49	N/A	2.7
5724	Neg / Adriamycin	4.43	3.44	2.83	17.2	59.24	81.15	N/A	159.1	Died
5725	Pos / Adriamycin	3.38	N/A	N/A	N/A	N/A	N/A	21.59	Died
5726	Pos / Adriamycin	4.44	2.89	2.49	2.25	7.14	8.6	11.66	8.27	7.72	11.25	16.11	16.15
5727	Pos / Saline	5.77	4.35	2.31	2.99	7.45	8.6	8.11	7.08	6.55	5.96	5.64	2.98
5729	Neg / Adriamycin	1.24	1.08	0.78	0.6	1.79	N/A	1.29	5.78	2.8	2.23	N/A	2.57
5730	Pos / Adriamycin	1.62	N/A	N/A	N/A	3.04	3.86	N/A	N/A	N/A	5.51	5.62	1.25
5731	Pos / Saline	1.21	N/A	1.48	1.26	3.41	4.23	3.99	5.43	3.05	1.11	N/A	1.78
5736	Pos / No injection	1.78	1.32	4.47	1.44	4.25	5.49	N/A	3.83	N/A	14.18	3.85	2
5721	Pos / Adriamycin	6.37	N/A	10	6.06	Died
5723	Pos / Saline	5.77	5.56	N/A	N/A	8.41	7	8.7	11.39	7.36	5.55	6.64	8.64
6534	Pos / Adriamycin	4.92	2.7	2.67	3.91	6.28	10.26	7.3	9.42	8.51	8.8	N/A	1.41
6535	Pos / Adriamycin	5.76	N/A	N/A	N/A	Died
6536	Pos / Adriamycin	4.78	4.81	35.37	13.03	11.37	11.91	7.53	19.25	9.52	9.2	13.91	3.11
6537	Pos / Saline	7.53	6.56	5.13	5.47	N/A	11.76	13.91	13.13	9.25	10.39	11	4.39
6538	Pos / No injection	4.91	4.9	3.11	3.53	13.08	7.58	8.01	9.16	8.17	7.72	9.44	4.08
6539	Neg / Adriamycin	1.27	N/A	N/A	N/A	Died
6540	Neg / Saline	5.72	5.12	5.47	5.63	9.84	1.17	16.17	14.19	2.26	10.08	10.54	7.02
6546	Pos / Adriamycin	1.27	1.39	N/A	0.98	3.51	4.86	2.2	4.06	3.04	3.7	3.65	1.07
6547	Neg / Adriamycin	2.93	1.69	N/A	N/A	5.68	N/A	5.16	5.41	3.94	7.58	1.9	N/A
6551	Pos / Saline	1.27	1.32	1.38	N/A	3.03	3.66	3.2	3.71	2.66	4.15	3.04	1.18
6553	Neg / Saline	1.95	N/A	1.86	1.5	6.1	4.3	5.2	4.61	3.78	4.15	7	2.16
